# Supplementary material for: Optimizing environmental viral surveillance: bovine serum albumin increases RT-qPCR sensitivity for high pathogenicity avian influenza H5Nx virus detection from dust samples
Source: Microbiol Spectr. 2023 Nov 20;11(6):e03055-23. doi: 10.1128/spectrum.03055-23 (PMC10715206; doi:10.1128/spectrum.03055-23)
Supplement: Table S1 — Viral RNA levels from dust samples. [file spectrum.03055-23-s0001.xlsx]

## Sheet: Feuil1
Supplementary Table 1: Viral RNA levels from dust samples. HA and M RNA levels were quantified by RT-qPCR, comparing three protocols (Control, 100µg/mL BSA, 1:10 dilution). Results are expressed in copy numbers (log10) from the RT-qPCR targeting HA et M genes.
	HA			M
Sample ID	Control	BSA	Dilution	Contrôle	BSA	Dilution
185
186
187
188	2.09115	2.28686	1.41555		1.83404
189
190
191
192
193
194
195
196		2.36461			1.2003
197
198
199	2.32976	2.51743	1.79625	1.60206	1.61962
200
201
202
203		1.34048			1.96839
204
205
206	2.38874	2.59786		1.95756	2.40364	1.65571
207
208
209
210
211
212
213
214
215
216	1.95979	2.21448	1.5067	1.24353	1.7732
217
218
219
220		1.97319		1.82705	1.9716	1.42894
221
222
223
224
225	2.59517	2.86863	2.19839	2.05346	2.53479	1.78003
226
227
228
229
230	1.85523	2.1126			1.78923
231	1.89812	2.13941			1.45954
232	2.46113	2.54424	1.80965	2.13066	2.85479	1.62211
233
234
235
236		1.40751
237
238		1.69169			2.13162
239	2.28686	2.43968	1.81501	1.57113	2.2052	1.32466
240
241	1.68097	1.78016			1.32201
242
243
244
245
246
247
248	1.89544	2.0992	1.84718		1.63879
249		2.60858	2.12601	2.2572	2.97322	1.71029
250	1.8874	2.78284	2.13137	1.8586	2.9348	2.09934
251
252	3.16086	3.21984	2.44504	2.39023	3.13322	2.10585
253
254
255
256
257	2.26273	2.55228	1.65147	1.79372	2.24674	1.43056
258
259
260
261	1.65684	2.02413	1.10724	1.28375	1.9652
262
263
264
265
266	2.63003	2.83378	1.91689	2.44902	3.17811	2.17984
267		2.62198	1.81769	2.23578	2.68205	1.64562
268	2.13405	2.39678	1.5067	2.24204	3.0406	1.98838
269	2.02949	2.21984	1.40751	2.21722	2.93802	1.71282
270
271	2.19571	2.4933	2.01877	2.36549	2.87081	1.61542
170
21-355
15
20
22
27
33
38	1.96515	1.84182	1.71582	2.50974	2.81358
41
47
49
54
56
64
65
66	1.64879	1.54155			2.61331	1.67025
67
130
132
146
