# Supplementary material for: Optimizing environmental viral surveillance: bovine serum albumin increases RT-qPCR sensitivity for high pathogenicity avian influenza H5Nx virus detection from dust samples
Source: Microbiol Spectr. 2023 Nov 20;11(6):e03055-23. doi: 10.1128/spectrum.03055-23 (PMC10715206; doi:10.1128/spectrum.03055-23)
Supplement: Table S2 — RT-qPCR results from dust samples spiked with increasing amounts of H5N1 virus. [file spectrum.03055-23-s0002.xlsx]

## Sheet: Feuil1
Supplementary Table 2: RT-qPCR targeting HA gene from dust samples spiked with increasing amount of H5N1 virus. 0, negative result ; 1, positive result.
	TCID50 (log10)	Control	BSA
Dust 1	7	1	1
	6	0	1
	5.5	0	1
	5	0	0
	4.5	0	0
	4	0	0
Dust 2	7	1	1
	6	1	1
	5.5	1	1
	5	1	1
	4.5	0	1
	4	0	0
Dust 3	7	1	1
	6	1	1
	5.5	1	1
	5	0	1
	4.5	0	0
	4	0	0
Dust 4	7	1	1
	6	1	1
	5.5	1	1
	5	0	1
	4.5	0	0
	4	0	0
Dust 5	7	1	1
	6	1	1
	5.5	1	1
	5	0	1
	4.5	0	1
	4	0	0
Dust 6	7	1	1
	6	1	1
	5.5	1	1
	5	0	1
	4.5	0	1
	4	0	0
Dust 7	7	1	1
	6	1	1
	5.5	1	1
	5	1	1
	4.5	1	1
	4	0	0
Dust 8	7	1	1
	6	1	1
	5.5	1	1
	5	1	1
	4.5	1	1
	4	0	0
Dust 9	7	1	1
	6	1	1
	5.5	1	1
	5	1	1
	4.5	0	0
	4	0	0
PBS	7	1
	6	1
	5.5	1
	5	1
	4.5	1
	4	1
